# Supplementary material for: Synthesis of Functionalized Thiophene Based Pyrazole Amides via Various Catalytic Approaches: Structural Features through Computational Applications and Nonlinear Optical Properties
Source: Molecules. 2022 Jan 7;27(2):360. doi: 10.3390/molecules27020360 (PMC8778362; doi:10.3390/molecules27020360)
Supplement: Supplementary file 1 [file molecules-27-00360-s001.zip]

Archive with 1 entries (1 files):
- molecules-1516288-supplementary.pdf
